# Supplementary material for: Preparation of Polydopamine Functionalized HNIW Crystals and Application in Solid Propellants
Source: Polymers (Basel). 2024 Jun 1;16(11):1566. doi: 10.3390/polym16111566 (PMC11174638; doi:10.3390/polym16111566)
Supplement: Supplementary file 1 [file polymers-16-01566-s001.zip]

Archive with 1 entries (1 files):
- polymers-3023457-supplementary.pdf
